# Supplementary material for: Breakthrough Tick-Borne Encephalitis and Epidemiological Trends in an Endemic Region in Poland: A Retrospective Hospital-Based Study, 1988–2020
Source: Vaccines (Basel). 2025 Jun 20;13(7):665. doi: 10.3390/vaccines13070665 (PMC12300996; doi:10.3390/vaccines13070665)
Supplement: Supplementary file 1 [file vaccines-13-00665-s001.zip]

Archive with 1 entries (1 files):
- vaccines-3665389-supplementary.pdf
